# Supplementary material for: A Novel Fluorescent Probe for Selective Detection of Hydrazine and Its Application in Imaging
Source: Biosensors (Basel). 2021 Apr 22;11(5):130. doi: 10.3390/bios11050130 (PMC8143562; doi:10.3390/bios11050130)
Supplement: Supplementary file 1 [file biosensors-11-00130-s001.zip]

Archive with 1 entries (1 files):
- biosensors-1161912-supplementary.pdf
